# Supplementary material for: A High-Pressure, High-Temperature Flow Reactor Simulating the Hadean Earth Environment, with Application to the Pressure Dependence of the Cleavage of Avocado Viroid Hammerhead Ribozyme
Source: Life (Basel). 2022 Aug 12;12(8):1224. doi: 10.3390/life12081224 (PMC9410335; doi:10.3390/life12081224)
Supplement: Supplementary file 1 [file life-12-01224-s001.zip]

Archive with 1 entries (1 files):
- life-1853731-supplementary.pdf
